# Supplementary material for: Identification and validation of USP15 and CUL2 as ubiquitination related biomarker in chronic obstructive pulmonary disease
Source: Hereditas. 2025 May 24;162:86. doi: 10.1186/s41065-025-00460-1 (PMC12103031; doi:10.1186/s41065-025-00460-1)
Supplement: Supplementary file 1 — Supplementary Material 1 [file 41065_2025_460_MOESM1_ESM.xlsx]

## Sheet: Sheet1
Table S2 KEGG pathway enrichment analysis of differentially expressed ubiquitination related genes.
ID	Description	GeneRatio	BgRatio	RichFactor	FoldEnrichment	zScore	pvalue	p.adjust	qvalue	geneID	Count
hsa04120	Ubiquitin mediated proteolysis	21/51	142/8859	0.147887	25.6889	22.5671	3.34743e-25	4.35166e-23	3.34743e-23	9021/57154/8453/27339/331/27338/8651/118424/63893/65264/84447/7428/8945/6500/6502/4734/10401/29945/4591/55120/55958	21
hsa04668	TNF signaling pathway	6/51	119/8859	0.0504202	8.75828	6.48332	5.69216e-05	0.0036999	0.00284608	7128/9021/331/64127/8737/5601	6
hsa05169	Epstein-Barr virus infection	7/51	204/8859	0.0343137	5.9605	5.45407	0.000151808	0.00657835	0.00506027	7128/5709/8737/6502/4734/5601/5713	7
hsa04064	NF-kappa B signaling pathway	5/51	105/8859	0.047619	8.27171	5.70351	0.000323826	0.00841947	0.00647652	7128/8915/331/8737/7706	5
hsa04137	Mitophagy - animal	5/51	105/8859	0.047619	8.27171	5.70351	0.000323826	0.00841947	0.00647652	3091/57154/9958/23770/5601	5
hsa04141	Protein processing in endoplasmic reticulum	6/51	170/8859	0.0352941	6.1308	5.13971	0.000402572	0.00872239	0.00670953	79139/118424/84447/6500/5601/5887	6
hsa04144	Endocytosis	7/51	252/8859	0.0277778	4.82516	4.68747	0.000550877	0.0102306	0.00786968	57154/408/8724/9146/4734/7048/857	7
hsa04710	Circadian rhythm	3/51	34/8859	0.0882353	15.327	6.36871	0.000948492	0.015413	0.0118562	8945/6500/1407	3
hsa04110	Cell cycle	5/51	158/8859	0.0316456	5.49702	4.33993	0.00205338	0.027442	0.0211092	5591/6500/6502/8555/29945	5
hsa04217	Necroptosis	5/51	159/8859	0.0314465	5.46245	4.32043	0.00211092	0.027442	0.0211092	7128/331/8737/5601/90865	5
