# Supplementary material for: Identification and validation of USP15 and CUL2 as ubiquitination related biomarker in chronic obstructive pulmonary disease
Source: Hereditas. 2025 May 24;162:86. doi: 10.1186/s41065-025-00460-1 (PMC12103031; doi:10.1186/s41065-025-00460-1)
Supplement: Supplementary file 2 — Supplementary Material 2 [file 41065_2025_460_MOESM2_ESM.xlsx]

## Sheet: Sheet1
Table S1 GO enrichment analysis of differentially expressed ubiquitination related genes
ONTOLOGY	ID	Description	GeneRatio	BgRatio	RichFactor	FoldEnrichment	zScore	pvalue	p.adjust	qvalue	geneID	Count
BP	GO:1903320	regulation of protein modification by small protein conjugation or removal	25/96	241/18888	0.103734	20.4098	21.6748	4.23651e-26	7.71289e-23	5.78467e-23	TNFAIP3/HIF1A/ZC3H12A/BCL10/OTUD4/XIAP/UBE2S/DERL1/NDFIP2/NOD2/ARRB1/BTRC/SKP1/PAXIP1/FBXO33/FANCM/SKP2/CRY1/CDC14B/PIAS3/MAPK9/CDK5RAP3/CAV1/ANGPT1/SMAD7	25
BP	GO:1901873	regulation of post-translational protein modification	25/96	246/18888	0.101626	19.9949	21.4333	7.14156e-26	7.71289e-23	5.78467e-23	TNFAIP3/HIF1A/ZC3H12A/BCL10/OTUD4/XIAP/UBE2S/DERL1/NDFIP2/NOD2/ARRB1/BTRC/SKP1/PAXIP1/FBXO33/FANCM/SKP2/CRY1/CDC14B/PIAS3/MAPK9/CDK5RAP3/CAV1/ANGPT1/SMAD7	25
BP	GO:1903322	positive regulation of protein modification by small protein conjugation or removal	20/96	130/18888	0.153846	30.2692	23.9343	1.74266e-24	1.10631e-21	8.29733e-22	ZC3H12A/BCL10/XIAP/UBE2S/DERL1/NDFIP2/NOD2/BTRC/SKP1/PAXIP1/FBXO33/FANCM/SKP2/CRY1/CDC14B/PIAS3/MAPK9/CDK5RAP3/CAV1/ANGPT1	20
BP	GO:1901875	positive regulation of post-translational protein modification	20/96	131/18888	0.152672	30.0382	23.8371	2.04872e-24	1.10631e-21	8.29733e-22	ZC3H12A/BCL10/XIAP/UBE2S/DERL1/NDFIP2/NOD2/BTRC/SKP1/PAXIP1/FBXO33/FANCM/SKP2/CRY1/CDC14B/PIAS3/MAPK9/CDK5RAP3/CAV1/ANGPT1	20
BP	GO:0000209	protein polyubiquitination	24/96	267/18888	0.0898876	17.6854	19.6255	1.50864e-23	6.51734e-21	4.888e-21	TNFAIP3/TRAF7/SMURF1/PRPF19/TMEM129/XIAP/UBE2S/UBE2J2/UBE2O/RNF213/NOD2/SYVN1/SHPRH/FBXO9/BTRC/SKP1/SKP2/NEDD4/HECTD1/ANAPC4/RNF20/TRIM25/MKRN1/PEX12	24
BP	GO:0031398	positive regulation of protein ubiquitination	18/96	108/18888	0.166667	32.7917	23.6814	9.21979e-23	3.31913e-20	2.48934e-20	BCL10/XIAP/UBE2S/DERL1/NDFIP2/NOD2/BTRC/SKP1/PAXIP1/FBXO33/FANCM/SKP2/CRY1/CDC14B/MAPK9/CDK5RAP3/CAV1/ANGPT1	18
BP	GO:0031396	regulation of protein ubiquitination	21/96	198/18888	0.106061	20.8674	20.0863	3.61058e-22	1.11412e-19	8.35592e-20	TNFAIP3/BCL10/XIAP/UBE2S/DERL1/NDFIP2/NOD2/ARRB1/BTRC/SKP1/PAXIP1/FBXO33/FANCM/SKP2/CRY1/CDC14B/MAPK9/CDK5RAP3/CAV1/ANGPT1/SMAD7	21
BP	GO:0043161	proteasome-mediated ubiquitin-dependent protein catabolic process	25/96	389/18888	0.0642674	12.6446	16.5865	6.4106e-21	1.73086e-18	1.29815e-18	PSMD3/SMURF1/CUL2/UBE2S/USP38/ARRB1/VHL/FBXL14/FBXO9/BTRC/SKP1/SKP2/USP25/UCHL5/HECTD1/ANAPC4/MAPK9/PSMD7/ASB2/RAD23B/PEX12/SPSB2/SMAD7/PCNP/IL33	25
BP	GO:0016579	protein deubiquitination	14/96	112/18888	0.125	24.5938	17.8993	4.59536e-16	1.10289e-13	8.27164e-14	TNFAIP3/USP36/ZC3H12A/OTUD4/USP15/USP38/USP18/OTUB1/OTUD7B/USP20/USP25/UCHL5/USP48/USP34	14
BP	GO:0070646	protein modification by small protein removal	14/96	131/18888	0.10687	21.0267	16.4397	4.33282e-15	9.35889e-13	7.01917e-13	TNFAIP3/USP36/ZC3H12A/OTUD4/USP15/USP38/USP18/OTUB1/OTUD7B/USP20/USP25/UCHL5/USP48/USP34	14
CC	GO:0000151	ubiquitin ligase complex	22/95	318/19894	0.0691824	14.4875	16.7948	1.05063e-19	1.72303e-17	1.493e-17	CAND1/TRAF7/CUL2/FBXO10/UBE2S/DERL1/UBE2J2/KLHL25/SYVN1/FBXL14/FBXO9/BTRC/SKP1/SKP2/NEDD4/FBXO11/ANAPC4/RNF20/FBXO21/KLHL9/ASB2/SPSB2	22
CC	GO:0031461	cullin-RING ubiquitin ligase complex	12/95	185/19894	0.0648649	13.5834	11.9108	8.15803e-11	6.68959e-09	5.7965e-09	CAND1/CUL2/UBE2S/KLHL25/FBXL14/FBXO9/BTRC/SKP1/SKP2/ANAPC4/KLHL9/SPSB2	12
CC	GO:0019005	SCF ubiquitin ligase complex	7/95	65/19894	0.107692	22.5519	12.0554	2.51339e-08	1.37399e-06	1.19055e-06	CUL2/FBXL14/FBXO9/BTRC/SKP1/SKP2/SPSB2	7
CC	GO:0000502	proteasome complex	5/95	62/19894	0.0806452	16.8879	8.67902	1.16518e-05	0.000477725	0.000413946	PSMD3/PSMD5/UCHL5/PSMD7/RAD23B	5
CC	GO:0000153	cytoplasmic ubiquitin ligase complex	3/95	12/19894	0.25	52.3526	12.3258	2.24949e-05	0.000737833	0.000639329	CUL2/DERL1/SYVN1	3
CC	GO:1905369	endopeptidase complex	5/95	86/19894	0.0581395	12.175	7.19396	5.72976e-05	0.00156613	0.00135705	PSMD3/PSMD5/UCHL5/PSMD7/RAD23B	5
CC	GO:0005838	proteasome regulatory particle	3/95	21/19894	0.142857	29.9158	9.1834	0.000131815	0.00308824	0.00267595	PSMD3/PSMD5/PSMD7	3
CC	GO:0022624	proteasome accessory complex	3/95	24/19894	0.125	26.1763	8.54849	0.000198524	0.00406975	0.00352642	PSMD3/PSMD5/PSMD7	3
CC	GO:1905368	peptidase complex	5/95	122/19894	0.0409836	8.5824	5.81904	0.000297951	0.00542932	0.00470448	PSMD3/PSMD5/UCHL5/PSMD7/RAD23B	5
CC	GO:0043240	Fanconi anaemia nuclear complex	2/95	13/19894	0.153846	32.217	7.79891	0.00170074	0.0278921	0.0241684	FANCM/FANCL	2
MF	GO:0019787	ubiquitin-like protein transferase activity	40/95	481/18522	0.0831601	16.2136	24.274	2.03132e-38	4.89549e-36	3.65638e-36	TNFAIP3/TRAF7/SMURF1/CUL2/PRPF19/FBXO10/TMEM129/XIAP/UBE2S/FBXW2/UBE2J2/UBE2O/RNF213/UBE2Z/SYVN1/VHL/SHPRH/FBXL14/FBXO9/TRIM41/BTRC/TRAIP/RNF128/NEDD4/FBXO11/PIAS3/HECTD1/ANAPC4/RNF20/TRIM25/TRIM37/FANCL/FBXO21/UBR4/KLHL9/ASB2/TRIM4/MKRN1/PEX12/RNF182	40
MF	GO:0004842	ubiquitin-protein transferase activity	39/95	450/18522	0.0866667	16.8973	24.5128	4.31898e-38	5.20437e-36	3.88708e-36	TNFAIP3/TRAF7/SMURF1/CUL2/PRPF19/FBXO10/TMEM129/XIAP/UBE2S/FBXW2/UBE2J2/UBE2O/RNF213/UBE2Z/SYVN1/VHL/SHPRH/FBXL14/FBXO9/TRIM41/BTRC/TRAIP/RNF128/NEDD4/FBXO11/HECTD1/ANAPC4/RNF20/TRIM25/TRIM37/FANCL/FBXO21/UBR4/KLHL9/ASB2/TRIM4/MKRN1/PEX12/RNF182	39
MF	GO:0016755	aminoacyltransferase activity	40/95	498/18522	0.0803213	15.6601	23.8118	8.21483e-38	6.59924e-36	4.9289e-36	TNFAIP3/TRAF7/SMURF1/CUL2/PRPF19/FBXO10/TMEM129/XIAP/UBE2S/FBXW2/UBE2J2/UBE2O/RNF213/UBE2Z/SYVN1/VHL/SHPRH/FBXL14/FBXO9/TRIM41/BTRC/TRAIP/RNF128/NEDD4/FBXO11/PIAS3/HECTD1/ANAPC4/RNF20/TRIM25/TRIM37/FANCL/FBXO21/UBR4/KLHL9/ASB2/TRIM4/MKRN1/PEX12/RNF182	40
MF	GO:0061659	ubiquitin-like protein ligase activity	24/95	371/18522	0.06469	12.6125	16.2229	4.44386e-20	2.67743e-18	1.99974e-18	TRAF7/SMURF1/PRPF19/TMEM129/XIAP/UBE2O/RNF213/SYVN1/SHPRH/TRIM41/BTRC/TRAIP/RNF128/NEDD4/PIAS3/HECTD1/RNF20/TRIM25/TRIM37/FANCL/UBR4/ASB2/TRIM4/MKRN1	24
MF	GO:0061630	ubiquitin protein ligase activity	23/95	352/18522	0.0653409	12.7394	15.9664	2.38368e-19	1.14893e-17	8.58124e-18	TRAF7/SMURF1/PRPF19/TMEM129/XIAP/UBE2O/RNF213/SYVN1/SHPRH/TRIM41/BTRC/TRAIP/RNF128/NEDD4/HECTD1/RNF20/TRIM25/TRIM37/FANCL/UBR4/ASB2/TRIM4/MKRN1	23
MF	GO:0004843	cysteine-type deubiquitinase activity	14/95	108/18522	0.12963	25.2737	18.1652	3.04341e-16	1.22244e-14	9.13023e-15	TNFAIP3/USP36/ZC3H12A/OTUD4/USP15/USP38/USP18/OTUB1/OTUD7B/USP20/USP25/UCHL5/USP48/USP34	14
MF	GO:0101005	deubiquitinase activity	14/95	115/18522	0.121739	23.7353	17.56	7.53305e-16	2.59352e-14	1.93707e-14	TNFAIP3/USP36/ZC3H12A/OTUD4/USP15/USP38/USP18/OTUB1/OTUD7B/USP20/USP25/UCHL5/USP48/USP34	14
MF	GO:0019783	ubiquitin-like protein peptidase activity	14/95	127/18522	0.110236	21.4926	16.6385	3.12008e-15	9.39923e-14	7.02017e-14	TNFAIP3/USP36/ZC3H12A/OTUD4/USP15/USP38/USP18/OTUB1/OTUD7B/USP20/USP25/UCHL5/USP48/USP34	14
MF	GO:0008234	cysteine-type peptidase activity	14/95	184/18522	0.076087	14.8346	13.5414	5.61284e-13	1.503e-11	1.12257e-11	TNFAIP3/USP36/ZC3H12A/OTUD4/USP15/USP38/USP18/OTUB1/OTUD7B/USP20/USP25/UCHL5/USP48/USP34	14
MF	GO:0044389	ubiquitin-like protein ligase binding	17/95	324/18522	0.0524691	10.2298	12.0343	6.6122e-13	1.59354e-11	1.1902e-11	HIF1A/CUL2/BCL10/DERL1/UBE2J2/ARRB1/RIPK1/SHPRH/OTUB1/HGS/USP25/RNF20/CDK5RAP3/TRIM37/FANCL/NEDD8/SMAD7	17
